# Supplementary material for: Cloning and Functional Analysis of Glyoxalase I Gene BrGLYI 13 in Brassica rapa L
Source: Int J Mol Sci. 2025 Mar 18;26(6):2737. doi: 10.3390/ijms26062737 (PMC11942965; doi:10.3390/ijms26062737)
Supplement: Supplementary file 1 [file ijms-26-02737-s001.zip]

Archive with 1 entries (1 files):
- ijms-3501804-supplementary.pdf
